# Supplementary material for: Monte-Carlo Modeling of the Central Carbon Metabolism of Lactococcus lactis: Insights into Metabolic Regulation
Source: PLoS One. 2014 Sep 30;9(9):e106453. doi: 10.1371/journal.pone.0106453 (PMC4182131; doi:10.1371/journal.pone.0106453)
Supplement: File S1 — A zip file providing all code used in the analysis. (ZIP) [file pone.0106453.s003.zip]

Archive with 11 entries (10 files):
- CreateODE.m
- __MACOSX/
- __MACOSX/._CreateODE.m
- DataStructures.mat
- __MACOSX/._DataStructures.mat
- ODELactis.m
- __MACOSX/._ODELactis.m
- runsim.m
- __MACOSX/._runsim.m
- Sampling_code.m
- __MACOSX/._Sampling_code.m
