# Supplementary material for: Monte-Carlo Modeling of the Central Carbon Metabolism of Lactococcus lactis: Insights into Metabolic Regulation
Source: PLoS One. 2014 Sep 30;9(9):e106453. doi: 10.1371/journal.pone.0106453 (PMC4182131; doi:10.1371/journal.pone.0106453)
Supplement: File S1 — A zip file providing all code used in the analysis. (ZIP) [file pone.0106453.s003.zip › CreateODE.m]

function CreateODE(M)

% This function creates a file containing the ODEs
% needed to run dynamic simulations of the model.

[ParID,~] = GetAllParameters(M);

S = {M.species.id};
len = length(S) + length(ParID);

FileID = fopen('ODELactis.m','w');
fprintf(FileID,'%s\n\n','function xdot = ODELactis(time, x_values)');

fprintf(FileID,'%s\n','%--------------------------------------------------------');
fprintf(FileID,'%s\n','% output vector');
% fprintf(FileID,'%s%s%s\n\n','xdot = zeros(',num2str(length(S)),',1);');
fprintf(FileID,'%s%s%s\n\n','xdot = zeros(',num2str(len),',1);');

fprintf(FileID,'%s\n','%--------------------------------------------------------');
fprintf(FileID,'%s\n','% Parameters');
for i = 1:length(ParID)
    % fprintf(FileID,'%s%s%s%s\n',ParID{i},' = ',num2str(Parameters(i)),';');
    fprintf(FileID,'%s%s%s%s\n',ParID{i},' = x_values(',num2str(i+length(S)),');');
end

fprintf(FileID,'\n%s\n','%--------------------------------------------------------');
fprintf(FileID,'%s\n','% floating species concentrations');
for i = 1:length(S)
    fprintf(FileID,'%s%s%s%s\n',M.species(i).id,' = x_values(',num2str(i),');');
end

fprintf(FileID,'\n%s\n','%--------------------------------------------------------');
fprintf(FileID,'%s\n','% % species concentration rate equations');

for s = 1:length(M.species)
    EQ = '';
    if ~M.species(s).boundaryCondition
        for r = 1:length(M.reaction)
            y = DetermineSpeciesRoleInReaction(M.species(s),M.reaction(r));
            if y(1)
                stoichiometry = M.reaction(r).product(y(4)).stoichiometry;
                EQ = [EQ,' + ',int2str(stoichiometry),' * (',M.reaction(r).kineticLaw.math,')'];
            elseif (length(y)>1 && y(2))
                stoichiometry = M.reaction(r).reactant(y(5)).stoichiometry;
                EQ = [EQ,' - ',int2str(stoichiometry),' * (',M.reaction(r).kineticLaw.math,')'];
            end
        end
    else
        EQ = '0';
    end
    fprintf(FileID,'%s%s%s%s%s\n','xdot(',int2str(s),') = ',EQ,';');
end
