# Supplementary material for: Monte-Carlo Modeling of the Central Carbon Metabolism of Lactococcus lactis: Insights into Metabolic Regulation
Source: PLoS One. 2014 Sep 30;9(9):e106453. doi: 10.1371/journal.pone.0106453 (PMC4182131; doi:10.1371/journal.pone.0106453)
Supplement: File S1 — A zip file providing all code used in the analysis. (ZIP) [file pone.0106453.s003.zip › ODELactis.m]

function xdot = ODELactis(time, x_values)

%--------------------------------------------------------
% output vector
xdot = zeros(146,1);

%--------------------------------------------------------
% Parameters
V_maxv1 = x_values(28);
KmGLCov1 = x_values(29);
KmPEPv1 = x_values(30);
KmPYRv1 = x_values(31);
KmG6Pv1 = x_values(32);
K_eqv1 = x_values(33);
KiFBPv1 = x_values(34);
V_maxv2 = x_values(35);
KmG6Pv2 = x_values(36);
KmF6Pv2 = x_values(37);
K_eqv2 = x_values(38);
KmF6Pv3 = x_values(39);
KmFBPv3 = x_values(40);
KmATPv3 = x_values(41);
KmADPv3 = x_values(42);
K_eqv3 = x_values(43);
V_maxv3 = x_values(44);
V_maxv4 = x_values(45);
KmFBPv4 = x_values(46);
KmDHAPv4 = x_values(47);
KmGAPv4 = x_values(48);
K_eqv4 = x_values(49);
V_maxv5 = x_values(50);
KmDHAPv5 = x_values(51);
KmGAPv5 = x_values(52);
K_eqv5 = x_values(53);
V_maxv6 = x_values(54);
KmGAPv6 = x_values(55);
KmNADv6 = x_values(56);
KmNADHv6 = x_values(57);
KmPHIv6 = x_values(58);
KmG13P2v6 = x_values(59);
K_eqv6 = x_values(60);
KiNADHv6 = x_values(61);
V_maxv7 = x_values(62);
KmG13P2v7 = x_values(63);
KmG3Pv7 = x_values(64);
KmADPv7 = x_values(65);
KmATPv7 = x_values(66);
K_eqv7 = x_values(67);
V_maxv8 = x_values(68);
K_eqv8 = x_values(69);
KmG3Pv8 = x_values(70);
KmG2Pv8 = x_values(71);
V_maxv9 = x_values(72);
KmG2Pv9 = x_values(73);
KmPEPv9 = x_values(74);
K_eqv9 = x_values(75);
V_maxv10 = x_values(76);
KmPEPv10 = x_values(77);
KmPYRv10 = x_values(78);
KmADPv10 = x_values(79);
KmATPv10 = x_values(80);
K_eqv10 = x_values(81);
KaFBPv10 = x_values(82);
KiPHIv10 = x_values(83);
V_maxv11 = x_values(84);
KmPYRv11 = x_values(85);
KmNADv11 = x_values(86);
KmLACv11 = x_values(87);
KmNADHv11 = x_values(88);
K_eqv11 = x_values(89);
KiPHIv11 = x_values(90);
KaFBPv11 = x_values(91);
KiNADHNADv11 = x_values(92);
V_maxv12 = x_values(93);
KmPYRv12 = x_values(94);
KmCOAv12 = x_values(95);
KmACCOAv12 = x_values(96);
KmFMTv12 = x_values(97);
K_eqv12 = x_values(98);
KiDHAPv12 = x_values(99);
KiGAPv12 = x_values(100);
V_maxv13 = x_values(101);
KmNADHv13 = x_values(102);
KmNADv13 = x_values(103);
KmACALDv13 = x_values(104);
KmCOAv13 = x_values(105);
K_eqv13 = x_values(106);
KmACCOAv13 = x_values(107);
V_maxv14 = x_values(108);
KmACALDv14 = x_values(109);
KmETOHv14 = x_values(110);
KmNADHv14 = x_values(111);
KmNADv14 = x_values(112);
K_eqv14 = x_values(113);
KiATPv14 = x_values(114);
V_maxv15 = x_values(115);
K_eqv15 = x_values(116);
KmACCOAv15 = x_values(117);
KmCOAv15 = x_values(118);
KmPHIv15 = x_values(119);
KmACPHv15 = x_values(120);
V_maxv16 = x_values(121);
KmACPHv16 = x_values(122);
KmADPv16 = x_values(123);
KmATPv16 = x_values(124);
KmACETATEv16 = x_values(125);
K_eqv16 = x_values(126);
V_maxv17 = x_values(127);
KmPYRv17 = x_values(128);
K_eqv17 = x_values(129);
KmACLACv17 = x_values(130);
V_maxv18 = x_values(131);
KmACLACv18 = x_values(132);
KmAcetoinv18 = x_values(133);
K_eqv18 = x_values(134);
V_maxv19 = x_values(135);
K_eqv19 = x_values(136);
KmAcetoinv19 = x_values(137);
KmNADv19 = x_values(138);
KmNADHv19 = x_values(139);
KmButanediolv19 = x_values(140);
KmNADHv20 = x_values(141);
KmNADv20 = x_values(142);
V_maxv20 = x_values(143);
K_eqv20 = x_values(144);
V_maxv21 = x_values(145);
KmATPv21 = x_values(146);

%--------------------------------------------------------
% floating species concentrations
PYR = x_values(1);
NAD = x_values(2);
ADP = x_values(3);
GAP = x_values(4);
COA = x_values(5);
PEP = x_values(6);
DHAP = x_values(7);
PHI = x_values(8);
Acetoin = x_values(9);
G3P = x_values(10);
F6P = x_values(11);
ACALD = x_values(12);
G6P = x_values(13);
G2P = x_values(14);
ACPH = x_values(15);
ACLAC = x_values(16);
FBP = x_values(17);
G13P2 = x_values(18);
ATP = x_values(19);
ACCOA = x_values(20);
NADH = x_values(21);
LAC = x_values(22);
FMT = x_values(23);
ETOH = x_values(24);
Butanediol = x_values(25);
ACETATE = x_values(26);
GLCo = x_values(27);

%--------------------------------------------------------
% % species concentration rate equations
xdot(1) =  + 1 * (KiFBPv1 / (KiFBPv1 + FBP) * V_maxv1 * (GLCo * PEP / (KmGLCov1 * KmPEPv1)) * (1 - G6P * PYR / (GLCo * PEP) / K_eqv1) / ((1 + GLCo / KmGLCov1) * (1 + PEP / KmPEPv1) + (1 + G6P / KmG6Pv1) * (1 + PYR / KmPYRv1) - 1)) + 1 * (KiPHIv10 / (PHI + KiPHIv10) * (FBP / (FBP + KaFBPv10)) * V_maxv10 * (PEP * ADP / (KmPEPv10 * KmADPv10)) * (1 - PYR * ATP / (PEP * ADP) / K_eqv10) / ((1 + PEP / KmPEPv10 + PYR / KmPYRv10) * (1 + ADP / KmADPv10 + ATP / KmATPv10))) - 1 * (KiNADHNADv11 / (KiNADHNADv11 + NADH / NAD) * (FBP / (KaFBPv11 + FBP)) * (KiPHIv11 / (PHI + KiPHIv11)) * V_maxv11 * (PYR * NADH / (KmPYRv11 * KmNADHv11)) * (1 - LAC * NAD / (PYR * NADH) / K_eqv11) / ((1 + PYR / KmPYRv11 + LAC / KmLACv11) * (1 + NADH / KmNADHv11 + NAD / KmNADv11))) - 1 * (KiGAPv12 / (GAP + KiGAPv12) * (KiDHAPv12 / (DHAP + KiDHAPv12)) * V_maxv12 * (PYR * COA / (KmPYRv12 * KmCOAv12)) * (1 - ACCOA * FMT / (PYR * COA) / K_eqv12) / ((1 + PYR / KmPYRv12 + COA / KmCOAv12) * (1 + ACCOA / KmACCOAv12 + FMT / KmFMTv12) - 1)) - 2 * (V_maxv17 * (PYR / KmPYRv17) * (1 - ACLAC / PYR / K_eqv17) / (1 + PYR / KmPYRv17 + ACLAC / KmACLACv17));
xdot(2) =  - 1 * (KiNADHv6 / (NADH + KiNADHv6) * V_maxv6 * (GAP * NAD * PHI / (KmGAPv6 * KmNADv6 * KmPHIv6)) * (1 - G13P2 * NADH / (GAP * NAD * PHI) / K_eqv6) / ((1 + NAD / KmNADv6 + NADH / KmNADHv6) * (1 + GAP / KmGAPv6 + G13P2 / KmG13P2v6 + PHI / KmPHIv6))) + 1 * (KiNADHNADv11 / (KiNADHNADv11 + NADH / NAD) * (FBP / (KaFBPv11 + FBP)) * (KiPHIv11 / (PHI + KiPHIv11)) * V_maxv11 * (PYR * NADH / (KmPYRv11 * KmNADHv11)) * (1 - LAC * NAD / (PYR * NADH) / K_eqv11) / ((1 + PYR / KmPYRv11 + LAC / KmLACv11) * (1 + NADH / KmNADHv11 + NAD / KmNADv11))) + 1 * (V_maxv13 * (ACCOA * NADH / (KmACCOAv13 * KmNADHv13)) * (1 - ACALD * NAD * COA / (ACCOA * NADH) / K_eqv13) / ((1 + ACCOA / KmACCOAv13 + NADH / KmNADHv13) * (1 + ACALD / KmACALDv13 + NAD / KmNADv13 + COA / KmCOAv13) - 1)) + 1 * (KiATPv14 / (ATP + KiATPv14) * V_maxv14 * (ACALD * NADH / (KmACALDv14 * KmNADHv14)) * (1 - ETOH * NAD / (ACALD * NADH) / K_eqv14) / ((1 + ACALD / KmACALDv14 + ETOH / KmETOHv14) * (1 + NADH / KmNADHv14 + NAD / KmNADv14))) + 1 * (V_maxv19 * (Acetoin * NADH / (KmAcetoinv19 * KmNADHv19)) * (1 - Butanediol * NAD / (Acetoin * NADH) / K_eqv19) / ((1 + Acetoin / KmAcetoinv19 + Butanediol / KmButanediolv19) * (1 + NAD / KmNADv19 + NADH / KmNADHv19))) + 1 * (V_maxv20 * (NADH / KmNADHv20) * (1 - NAD / NADH / K_eqv20) / (1 + NADH / KmNADHv20 + NAD / KmNADv20));
xdot(3) =  + 1 * (V_maxv3 * (F6P * ATP / (KmF6Pv3 * KmATPv3)) * (1 - FBP * ADP / (F6P * ATP) / K_eqv3) / ((1 + F6P / KmF6Pv3 + FBP / KmFBPv3) * (1 + ATP / KmATPv3 + ADP / KmADPv3))) - 1 * (V_maxv7 * (G13P2 * ADP / (KmG13P2v7 * KmADPv7)) * (1 - G3P * ATP / (G13P2 * ADP) / K_eqv7) / ((1 + G13P2 / KmG13P2v7 + G3P / KmG3Pv7) * (1 + ADP / KmADPv7 + ATP / KmATPv7))) - 1 * (KiPHIv10 / (PHI + KiPHIv10) * (FBP / (FBP + KaFBPv10)) * V_maxv10 * (PEP * ADP / (KmPEPv10 * KmADPv10)) * (1 - PYR * ATP / (PEP * ADP) / K_eqv10) / ((1 + PEP / KmPEPv10 + PYR / KmPYRv10) * (1 + ADP / KmADPv10 + ATP / KmATPv10))) - 1 * (V_maxv16 * (ACPH * ADP / (KmACPHv16 * KmADPv16)) * (1 - ACETATE * ATP / (ACPH * ADP) / K_eqv16) / ((1 + ACPH / KmACPHv16 + ACETATE / KmACETATEv16) * (1 + ADP / KmADPv16 + ATP / KmATPv16))) + 1 * (V_maxv21 * (ATP / KmATPv21) / (1 + ATP / KmATPv21));
xdot(4) =  + 1 * (V_maxv4 * (FBP / KmFBPv4) * (1 - DHAP * GAP / FBP / K_eqv4) / (1 + FBP / KmFBPv4 + (1 + DHAP / KmDHAPv4) * (1 + GAP / KmGAPv4) - 1)) + 1 * (V_maxv5 * (DHAP / KmDHAPv5) * (1 - GAP / DHAP / K_eqv5) / (1 + DHAP / KmDHAPv5 + GAP / KmGAPv5)) - 1 * (KiNADHv6 / (NADH + KiNADHv6) * V_maxv6 * (GAP * NAD * PHI / (KmGAPv6 * KmNADv6 * KmPHIv6)) * (1 - G13P2 * NADH / (GAP * NAD * PHI) / K_eqv6) / ((1 + NAD / KmNADv6 + NADH / KmNADHv6) * (1 + GAP / KmGAPv6 + G13P2 / KmG13P2v6 + PHI / KmPHIv6)));
xdot(5) =  - 1 * (KiGAPv12 / (GAP + KiGAPv12) * (KiDHAPv12 / (DHAP + KiDHAPv12)) * V_maxv12 * (PYR * COA / (KmPYRv12 * KmCOAv12)) * (1 - ACCOA * FMT / (PYR * COA) / K_eqv12) / ((1 + PYR / KmPYRv12 + COA / KmCOAv12) * (1 + ACCOA / KmACCOAv12 + FMT / KmFMTv12) - 1)) + 1 * (V_maxv13 * (ACCOA * NADH / (KmACCOAv13 * KmNADHv13)) * (1 - ACALD * NAD * COA / (ACCOA * NADH) / K_eqv13) / ((1 + ACCOA / KmACCOAv13 + NADH / KmNADHv13) * (1 + ACALD / KmACALDv13 + NAD / KmNADv13 + COA / KmCOAv13) - 1)) + 1 * (V_maxv15 * (ACCOA * PHI / (KmACCOAv15 * KmPHIv15)) * (1 - ACPH * COA / (ACCOA * PHI) / K_eqv15) / ((1 + ACCOA / KmACCOAv15) * (1 + PHI / KmPHIv15) + (1 + COA / KmCOAv15) * (1 + ACPH / KmACPHv15) - 1));
xdot(6) =  - 1 * (KiFBPv1 / (KiFBPv1 + FBP) * V_maxv1 * (GLCo * PEP / (KmGLCov1 * KmPEPv1)) * (1 - G6P * PYR / (GLCo * PEP) / K_eqv1) / ((1 + GLCo / KmGLCov1) * (1 + PEP / KmPEPv1) + (1 + G6P / KmG6Pv1) * (1 + PYR / KmPYRv1) - 1)) + 1 * (V_maxv9 * (G2P / KmG2Pv9) * (1 - PEP / G2P / K_eqv9) / (1 + G2P / KmG2Pv9 + PEP / KmPEPv9)) - 1 * (KiPHIv10 / (PHI + KiPHIv10) * (FBP / (FBP + KaFBPv10)) * V_maxv10 * (PEP * ADP / (KmPEPv10 * KmADPv10)) * (1 - PYR * ATP / (PEP * ADP) / K_eqv10) / ((1 + PEP / KmPEPv10 + PYR / KmPYRv10) * (1 + ADP / KmADPv10 + ATP / KmATPv10)));
xdot(7) =  + 1 * (V_maxv4 * (FBP / KmFBPv4) * (1 - DHAP * GAP / FBP / K_eqv4) / (1 + FBP / KmFBPv4 + (1 + DHAP / KmDHAPv4) * (1 + GAP / KmGAPv4) - 1)) - 1 * (V_maxv5 * (DHAP / KmDHAPv5) * (1 - GAP / DHAP / K_eqv5) / (1 + DHAP / KmDHAPv5 + GAP / KmGAPv5));
xdot(8) =  - 1 * (KiNADHv6 / (NADH + KiNADHv6) * V_maxv6 * (GAP * NAD * PHI / (KmGAPv6 * KmNADv6 * KmPHIv6)) * (1 - G13P2 * NADH / (GAP * NAD * PHI) / K_eqv6) / ((1 + NAD / KmNADv6 + NADH / KmNADHv6) * (1 + GAP / KmGAPv6 + G13P2 / KmG13P2v6 + PHI / KmPHIv6))) - 1 * (V_maxv15 * (ACCOA * PHI / (KmACCOAv15 * KmPHIv15)) * (1 - ACPH * COA / (ACCOA * PHI) / K_eqv15) / ((1 + ACCOA / KmACCOAv15) * (1 + PHI / KmPHIv15) + (1 + COA / KmCOAv15) * (1 + ACPH / KmACPHv15) - 1)) + 1 * (V_maxv21 * (ATP / KmATPv21) / (1 + ATP / KmATPv21));
xdot(9) =  + 1 * (V_maxv18 * (ACLAC / KmACLACv18) * (1 - Acetoin / ACLAC / K_eqv18) / (1 + Acetoin / KmAcetoinv18 + ACLAC / KmACLACv18)) - 1 * (V_maxv19 * (Acetoin * NADH / (KmAcetoinv19 * KmNADHv19)) * (1 - Butanediol * NAD / (Acetoin * NADH) / K_eqv19) / ((1 + Acetoin / KmAcetoinv19 + Butanediol / KmButanediolv19) * (1 + NAD / KmNADv19 + NADH / KmNADHv19)));
xdot(10) =  + 1 * (V_maxv7 * (G13P2 * ADP / (KmG13P2v7 * KmADPv7)) * (1 - G3P * ATP / (G13P2 * ADP) / K_eqv7) / ((1 + G13P2 / KmG13P2v7 + G3P / KmG3Pv7) * (1 + ADP / KmADPv7 + ATP / KmATPv7))) - 1 * (V_maxv8 * (G3P / KmG3Pv8) * (1 - G2P / G3P / K_eqv8) / (1 + G3P / KmG3Pv8 + G2P / KmG2Pv8));
xdot(11) =  + 1 * (V_maxv2 * (G6P / KmG6Pv2) * (1 - F6P / G6P / K_eqv2) / (1 + G6P / KmG6Pv2 + F6P / KmF6Pv2)) - 1 * (V_maxv3 * (F6P * ATP / (KmF6Pv3 * KmATPv3)) * (1 - FBP * ADP / (F6P * ATP) / K_eqv3) / ((1 + F6P / KmF6Pv3 + FBP / KmFBPv3) * (1 + ATP / KmATPv3 + ADP / KmADPv3)));
xdot(12) =  + 1 * (V_maxv13 * (ACCOA * NADH / (KmACCOAv13 * KmNADHv13)) * (1 - ACALD * NAD * COA / (ACCOA * NADH) / K_eqv13) / ((1 + ACCOA / KmACCOAv13 + NADH / KmNADHv13) * (1 + ACALD / KmACALDv13 + NAD / KmNADv13 + COA / KmCOAv13) - 1)) - 1 * (KiATPv14 / (ATP + KiATPv14) * V_maxv14 * (ACALD * NADH / (KmACALDv14 * KmNADHv14)) * (1 - ETOH * NAD / (ACALD * NADH) / K_eqv14) / ((1 + ACALD / KmACALDv14 + ETOH / KmETOHv14) * (1 + NADH / KmNADHv14 + NAD / KmNADv14)));
xdot(13) =  + 1 * (KiFBPv1 / (KiFBPv1 + FBP) * V_maxv1 * (GLCo * PEP / (KmGLCov1 * KmPEPv1)) * (1 - G6P * PYR / (GLCo * PEP) / K_eqv1) / ((1 + GLCo / KmGLCov1) * (1 + PEP / KmPEPv1) + (1 + G6P / KmG6Pv1) * (1 + PYR / KmPYRv1) - 1)) - 1 * (V_maxv2 * (G6P / KmG6Pv2) * (1 - F6P / G6P / K_eqv2) / (1 + G6P / KmG6Pv2 + F6P / KmF6Pv2));
xdot(14) =  + 1 * (V_maxv8 * (G3P / KmG3Pv8) * (1 - G2P / G3P / K_eqv8) / (1 + G3P / KmG3Pv8 + G2P / KmG2Pv8)) - 1 * (V_maxv9 * (G2P / KmG2Pv9) * (1 - PEP / G2P / K_eqv9) / (1 + G2P / KmG2Pv9 + PEP / KmPEPv9));
xdot(15) =  + 1 * (V_maxv15 * (ACCOA * PHI / (KmACCOAv15 * KmPHIv15)) * (1 - ACPH * COA / (ACCOA * PHI) / K_eqv15) / ((1 + ACCOA / KmACCOAv15) * (1 + PHI / KmPHIv15) + (1 + COA / KmCOAv15) * (1 + ACPH / KmACPHv15) - 1)) - 1 * (V_maxv16 * (ACPH * ADP / (KmACPHv16 * KmADPv16)) * (1 - ACETATE * ATP / (ACPH * ADP) / K_eqv16) / ((1 + ACPH / KmACPHv16 + ACETATE / KmACETATEv16) * (1 + ADP / KmADPv16 + ATP / KmATPv16)));
xdot(16) =  + 1 * (V_maxv17 * (PYR / KmPYRv17) * (1 - ACLAC / PYR / K_eqv17) / (1 + PYR / KmPYRv17 + ACLAC / KmACLACv17)) - 1 * (V_maxv18 * (ACLAC / KmACLACv18) * (1 - Acetoin / ACLAC / K_eqv18) / (1 + Acetoin / KmAcetoinv18 + ACLAC / KmACLACv18));
xdot(17) =  + 1 * (V_maxv3 * (F6P * ATP / (KmF6Pv3 * KmATPv3)) * (1 - FBP * ADP / (F6P * ATP) / K_eqv3) / ((1 + F6P / KmF6Pv3 + FBP / KmFBPv3) * (1 + ATP / KmATPv3 + ADP / KmADPv3))) - 1 * (V_maxv4 * (FBP / KmFBPv4) * (1 - DHAP * GAP / FBP / K_eqv4) / (1 + FBP / KmFBPv4 + (1 + DHAP / KmDHAPv4) * (1 + GAP / KmGAPv4) - 1));
xdot(18) =  + 1 * (KiNADHv6 / (NADH + KiNADHv6) * V_maxv6 * (GAP * NAD * PHI / (KmGAPv6 * KmNADv6 * KmPHIv6)) * (1 - G13P2 * NADH / (GAP * NAD * PHI) / K_eqv6) / ((1 + NAD / KmNADv6 + NADH / KmNADHv6) * (1 + GAP / KmGAPv6 + G13P2 / KmG13P2v6 + PHI / KmPHIv6))) - 1 * (V_maxv7 * (G13P2 * ADP / (KmG13P2v7 * KmADPv7)) * (1 - G3P * ATP / (G13P2 * ADP) / K_eqv7) / ((1 + G13P2 / KmG13P2v7 + G3P / KmG3Pv7) * (1 + ADP / KmADPv7 + ATP / KmATPv7)));
xdot(19) =  - 1 * (V_maxv3 * (F6P * ATP / (KmF6Pv3 * KmATPv3)) * (1 - FBP * ADP / (F6P * ATP) / K_eqv3) / ((1 + F6P / KmF6Pv3 + FBP / KmFBPv3) * (1 + ATP / KmATPv3 + ADP / KmADPv3))) + 1 * (V_maxv7 * (G13P2 * ADP / (KmG13P2v7 * KmADPv7)) * (1 - G3P * ATP / (G13P2 * ADP) / K_eqv7) / ((1 + G13P2 / KmG13P2v7 + G3P / KmG3Pv7) * (1 + ADP / KmADPv7 + ATP / KmATPv7))) + 1 * (KiPHIv10 / (PHI + KiPHIv10) * (FBP / (FBP + KaFBPv10)) * V_maxv10 * (PEP * ADP / (KmPEPv10 * KmADPv10)) * (1 - PYR * ATP / (PEP * ADP) / K_eqv10) / ((1 + PEP / KmPEPv10 + PYR / KmPYRv10) * (1 + ADP / KmADPv10 + ATP / KmATPv10))) + 1 * (V_maxv16 * (ACPH * ADP / (KmACPHv16 * KmADPv16)) * (1 - ACETATE * ATP / (ACPH * ADP) / K_eqv16) / ((1 + ACPH / KmACPHv16 + ACETATE / KmACETATEv16) * (1 + ADP / KmADPv16 + ATP / KmATPv16))) - 1 * (V_maxv21 * (ATP / KmATPv21) / (1 + ATP / KmATPv21));
xdot(20) =  + 1 * (KiGAPv12 / (GAP + KiGAPv12) * (KiDHAPv12 / (DHAP + KiDHAPv12)) * V_maxv12 * (PYR * COA / (KmPYRv12 * KmCOAv12)) * (1 - ACCOA * FMT / (PYR * COA) / K_eqv12) / ((1 + PYR / KmPYRv12 + COA / KmCOAv12) * (1 + ACCOA / KmACCOAv12 + FMT / KmFMTv12) - 1)) - 1 * (V_maxv13 * (ACCOA * NADH / (KmACCOAv13 * KmNADHv13)) * (1 - ACALD * NAD * COA / (ACCOA * NADH) / K_eqv13) / ((1 + ACCOA / KmACCOAv13 + NADH / KmNADHv13) * (1 + ACALD / KmACALDv13 + NAD / KmNADv13 + COA / KmCOAv13) - 1)) - 1 * (V_maxv15 * (ACCOA * PHI / (KmACCOAv15 * KmPHIv15)) * (1 - ACPH * COA / (ACCOA * PHI) / K_eqv15) / ((1 + ACCOA / KmACCOAv15) * (1 + PHI / KmPHIv15) + (1 + COA / KmCOAv15) * (1 + ACPH / KmACPHv15) - 1));
xdot(21) =  + 1 * (KiNADHv6 / (NADH + KiNADHv6) * V_maxv6 * (GAP * NAD * PHI / (KmGAPv6 * KmNADv6 * KmPHIv6)) * (1 - G13P2 * NADH / (GAP * NAD * PHI) / K_eqv6) / ((1 + NAD / KmNADv6 + NADH / KmNADHv6) * (1 + GAP / KmGAPv6 + G13P2 / KmG13P2v6 + PHI / KmPHIv6))) - 1 * (KiNADHNADv11 / (KiNADHNADv11 + NADH / NAD) * (FBP / (KaFBPv11 + FBP)) * (KiPHIv11 / (PHI + KiPHIv11)) * V_maxv11 * (PYR * NADH / (KmPYRv11 * KmNADHv11)) * (1 - LAC * NAD / (PYR * NADH) / K_eqv11) / ((1 + PYR / KmPYRv11 + LAC / KmLACv11) * (1 + NADH / KmNADHv11 + NAD / KmNADv11))) - 1 * (V_maxv13 * (ACCOA * NADH / (KmACCOAv13 * KmNADHv13)) * (1 - ACALD * NAD * COA / (ACCOA * NADH) / K_eqv13) / ((1 + ACCOA / KmACCOAv13 + NADH / KmNADHv13) * (1 + ACALD / KmACALDv13 + NAD / KmNADv13 + COA / KmCOAv13) - 1)) - 1 * (KiATPv14 / (ATP + KiATPv14) * V_maxv14 * (ACALD * NADH / (KmACALDv14 * KmNADHv14)) * (1 - ETOH * NAD / (ACALD * NADH) / K_eqv14) / ((1 + ACALD / KmACALDv14 + ETOH / KmETOHv14) * (1 + NADH / KmNADHv14 + NAD / KmNADv14))) - 1 * (V_maxv19 * (Acetoin * NADH / (KmAcetoinv19 * KmNADHv19)) * (1 - Butanediol * NAD / (Acetoin * NADH) / K_eqv19) / ((1 + Acetoin / KmAcetoinv19 + Butanediol / KmButanediolv19) * (1 + NAD / KmNADv19 + NADH / KmNADHv19))) - 1 * (V_maxv20 * (NADH / KmNADHv20) * (1 - NAD / NADH / K_eqv20) / (1 + NADH / KmNADHv20 + NAD / KmNADv20));
xdot(22) = 0;
xdot(23) = 0;
xdot(24) = 0;
xdot(25) = 0;
xdot(26) = 0;
xdot(27) = 0;
