# Supplementary material for: Monte-Carlo Modeling of the Central Carbon Metabolism of Lactococcus lactis: Insights into Metabolic Regulation
Source: PLoS One. 2014 Sep 30;9(9):e106453. doi: 10.1371/journal.pone.0106453 (PMC4182131; doi:10.1371/journal.pone.0106453)
Supplement: File S1 — A zip file providing all code used in the analysis. (ZIP) [file pone.0106453.s003.zip › runsim.m]

function [ParSetTimeCourseID,T,cATP,cPHI,cPEP,cFBP,PFK,PYK,PTS] = runsim(M,Conc,NumOfSim,OffSet,Parameters,MaxRealEigens,Ts,Tr)

% The funtion Sampling_code must be run prior to this function.

T = []; % It will contain the time series
X = []; % It will contain the time course of the different metabolite concentrations

PTS = [];
PYK = [];
PFK = [];
FR = [];

ParSetTimeCourseID = [];

if ~exist('Ts','var') || ~exist('Tr','var')
    Ts = 9;  % time (in minutes) when the starvation period starts
    Tr = 90; % time (in minutes) when the recovery period starts
end

fpts = 'KiFBPv1 / (KiFBPv1 + FBP) * V_maxv1 * (GLCo * PEP / (KmGLCov1 * KmPEPv1)) * (1 - G6P * PYR / (GLCo * PEP) / K_eqv1) / ((1 + GLCo / KmGLCov1) * (1 + PEP / KmPEPv1) + (1 + G6P / KmG6Pv1) * (1 + PYR / KmPYRv1) - 1)';
fpyk = 'KiPHIv10 / (PHI + KiPHIv10) * (FBP / (FBP + KaFBPv10)) * V_maxv10 * (PEP * ADP / (KmPEPv10 * KmADPv10)) * (1 - PYR * ATP / (PEP * ADP) / K_eqv10) / ((1 + PEP / KmPEPv10 + PYR / KmPYRv10) * (1 + ADP / KmADPv10 + ATP / KmATPv10))';
fpfk = 'V_maxv3 * (F6P * ATP / (KmF6Pv3 * KmATPv3)) * (1 - FBP * ADP / (F6P * ATP) / K_eqv3) / ((1 + F6P / KmF6Pv3 + FBP / KmFBPv3) * (1 + ATP / KmATPv3 + ADP / KmADPv3))';


L = length(MaxRealEigens);
i=1+OffSet;
s=0;

[ParID,~] = GetAllParameters(M);

while (s<NumOfSim && i<=L)

    % IF THE SYSTEM IS STABLE THE SIMULATION BEGINS.
    % THE SIMULATION CONSISTS OF...
    if (MaxRealEigens(i) < 0)
        lastwarn('');        
        Par = Parameters(i,:);       
        fprintf('\n%s%d%s\t','i = ',i,' - ');
        
        % ONE MINUTE OF NORMAL CONDITION OF EXTERNAL GLUCOSE....
        Conc(27) = 20; % Ext. glucose is the 27th species in the model
        x_val1 = [Conc(:);Par(:)];
        [t,x]=ode15s(@ODELactis, [0.01:0.01:1], x_val1);
        T=t;
        X=x;

        % Ts MINUTES OF STARVATION (9 BY DEFAULT) WHERE [GLCo] is dropped
        % from 20 mM to 0.1 mM
        x_val = X(end,:);
        x_val(27) = 0.1;
        [t,x]=ode15s(@ODELactis, [1.01:0.01:1+Ts], x_val);
        T=[T;t];
        X=[X;x];
        
        % Tr MINUTES OF RECOVERING TIME (90 BY DEFAULT) WHERE [GLCo] is
        % restored to its original value of 20 mM.
        x_val = X(end,:);
        x_val(27) = 20;
        [t,x]=ode15s(@ODELactis, [Ts+1.01:0.01:Ts+Tr], x_val);
        T=[T;t];
        X=[X;x];
       
        
        % IF THE SIMULATION RUN SMOOTHLY (I.E. NO WARNING MESSAGE
        % WAS GENERATED)...
        [~,msgID] = lastwarn;
        if isempty(msgID)
            s = s+1;
            fprintf('%s%d\t','s = ',s);
            
            % ...THE TIME COURSE OF SOME SPECIES OF INTEREST IS STORED...
            cPHI(:,s) = X(:,8); %PHI
            cATP(:,s) = X(:,19); %ATP
            cPEP(:,s) = X(:,6); %PEP
            cFBP(:,s) = X(:,17); %FBP
            
            % ...AND THE FLUX OF SOME REACTIONS OF INTEREST (WHOSE 
            % KINETIC EQUATION IS SPEFICIED BY f) IS EVALUATED.
            FSS = X;
            for sp = 1:length(Conc)
                eval([M.species(sp).id, ' = ',num2str(Conc(sp)),';']);
            end
        
            for p = 1:length(ParID)
                eval([ParID{p}, ' = ',num2str(Par(p)),';']);
            end
            
            sv = strcmp('GLCo',{M.species.id});
            [~,u] = ismember(1,sv);
            GLCo_TC = FSS(:,u);
            
            sv = strcmp('G6P',{M.species.id});
            [~,u] = ismember(1,sv);
            G6P_TC = FSS(:,u);
            
            sv = strcmp('FBP',{M.species.id});
            [~,u] = ismember(1,sv);
            FBP_TC = FSS(:,u);
            
            sv = strcmp('PHI',{M.species.id});
            [~,u] = ismember(1,sv);
            PHI_TC = FSS(:,u);

            sv = strcmp('PEP',{M.species.id});
            [~,u] = ismember(1,sv);
            PEP_TC = FSS(:,u);

            sv = strcmp('ADP',{M.species.id});
            [~,u] = ismember(1,sv);
            ADP_TC = FSS(:,u);

            sv = strcmp('PYR',{M.species.id});
            [~,u] = ismember(1,sv);
            PYR_TC = FSS(:,u);

            sv = strcmp('ATP',{M.species.id});
            [~,u] = ismember(1,sv);
            ATP_TC = FSS(:,u);
            
            sv = strcmp('F6P',{M.species.id});
            [~,u] = ismember(1,sv);
            F6P_TC = FSS(:,u);
            
            sv = strcmp('ATP',{M.species.id});
            [~,u] = ismember(1,sv);
            ATP_TC = FSS(:,u);
            
            fluxPYK = zeros(size(FSS,1),1);
            fluxPTS = zeros(size(FSS,1),1);
            fluxPFK = zeros(size(FSS,1),1);
            %fluxRatio = zeros(size(FSS,1),1);
            
            for t = 1:size(FSS,1)
                GLCo = GLCo_TC(t);
                G6P = G6P_TC(t);
                FBP = FBP_TC(t);
                PHI = PHI_TC(t);
                PEP = PEP_TC(t);
                ADP = ADP_TC(t);
                PYR = PYR_TC(t);
                ATP = ATP_TC(t);
                fluxPYK(t) = eval(fpyk);   
                fluxPTS(t) = eval(fpts);  
                fluxPFK(t) = eval(fpfk);  
                %fluxRatio(t) = eval(fpts)/eval(fpyk);
            end
            
            PTS = [PTS,fluxPTS(:)];
            PYK = [PYK,fluxPYK(:)];
            PFK = [PFK,fluxPFK(:)];
            ParSetTimeCourseID(end+1) = i; 
        end
    end
    i = i+1;   
end
