# Supplementary material for: Monte-Carlo Modeling of the Central Carbon Metabolism of Lactococcus lactis: Insights into Metabolic Regulation
Source: PLoS One. 2014 Sep 30;9(9):e106453. doi: 10.1371/journal.pone.0106453 (PMC4182131; doi:10.1371/journal.pone.0106453)
Supplement: File S1 — A zip file providing all code used in the analysis. (ZIP) [file pone.0106453.s003.zip › Sampling_code.m]

function [CJ_rec,CS_rec,E_rec,MaxRealEigens,Parameters] = Sampling_code(M,Fluxes1,FullSto,RedSto,Link,seed)

% [CJ_rec,CS_rec,E_rec,MaxRealEigens,Parameters] = Sampling_code(M,Fluxes1,FullSto,RedSto,Link,seed)
%
% INPUT:
%
% * M       - Matlab structure containing the specifications of the model.
%             Such data structure is generated by the function
%             M = TranslateSBML(); M must be enriched with the cmetabolite
%             concentrations at steady-state.
%
% * Fluxes1 - Vector containing the fluxes at theady state of the different
%             reactions in the model M. The entries in 'Fluxes1' correspond
%             to the reactions in M, i.e. Fluxes1(i) is the flux of the ith
%             reaction in M (M.reaction(i))
%
% * FullSto - Full stoichiometry matrix
%
% * RedSto  - Reduced stoichiometry matrix
% 
% * Link    - Link matrix
% 
% * seed    - (optional) seed to initialize the random number generator
%
%
% OUTPUTS:
%
% * CJ_rec  - 3-dimensional matrix of the scaled flux control coefficients
%             for all parameter sets resulting in the steady-state being
%             stable. CJ_rec(i,j,z) is the control exerted by enzyme j upon
%             flux i given the parameters sampled at iterazion z.
%
% * CS_rec  - 3-dimensional matrix of the scaled concentration control
%             coefficients for all parameter sets resulting in the steady-
%             state being stable.
%
% * E_rec   - 3-dimensional matrix of the scaled elasticity coefficients
%             for all parameter sets resulting in the steady-state being
%             stable.
%
% * MaxRealEigens -
%             Vector containing the maximal real part of the eigenvalues
%             for each parameter sampling iteration.
%
% * Parameters - 
%             2-dimensional matrix containing all the system's parameters
%             for each sampling iteration. Each row correspond to a
%             sampling iteration and each column to a parameter.
%


clc;

%--------------- VARIABLES DECLARATION ---------------%

iterations = 20000; % No. of sampling iterations

nOfSS = 0; % No. of sampling iterations resulting in stable steady-states.

F1 = 0.1; % Multiplicative factor defining the lower bound of the sampling intervals
F2 = 10;  % Multiplicative factor defining the upper bound of the sampling intervals

MaxRealEigens = zeros(iterations,1); % At iteration i, the maximal real
                                     % part of the eigenvalues is stored in
                                     % MaxRealEigens(i,1)
                                     
[m,n] = size(FullSto); % Size of the full stoichiometric matrix
[m1,n] = size(RedSto); % Size of the reduced stoichiometric matrix

CS = zeros(m,n); % Concentation Control Coefficients
CJ = zeros(n,n); % Flux Control Coefficients
                 
CJ_rec = zeros(n,n,iterations); % Flux control coefficients of stable systems
CS_rec = zeros(m,n,iterations); % Concentration control coefficients of stable systems
E_rec = zeros(n,m,iterations);  % Elasticity coefficients of stable systems

dfodc = zeros(n,m); % Matrix containing the numeric value of the derivative
                    % of the fluxes with respect to the metabolite
                    % concentrations.

RedJac1 = zeros(m1,m1); % Reduced Jacobian Matrix

R = {M.reaction.name}; % Names of the reactions
S = {M.species.id};    % Names of the metabolites


ID = eye(n);  % Unitary matrix with n. of columns/rows = n. of reactions

[ParID,ParVal] = GetAllParameters(M);
Parameters = zeros(iterations,length(ParID)); % At iteration i, all the
                                              % parameters (sampled and 
                                              % not) are stored in row i
                                              % of this matrix.


Conc = [];
for i=1:length(M.species)
    if ~M.species(i).boundaryCondition
        Conc(i) = M.species(i).initialConcentration;
    end
end
Conc = Conc(:);
Fluxes1 = Fluxes1(:);


%-- COMPUTE THE NORMALIZATION MATRICES FOR CJ and CS --%
nrmlz1 = compute_normalization_matrix(Fluxes1);
nrmlz3 = compute_normalization_matrix2(Fluxes1,Conc);


%-- RETRIEVE THE FUNCTIONAL FORM OF THE RATE EQUATIONS --%
for j=1:length(R)
    REQ{j} = M.reaction(j).kineticLaw.formula;
end
DER = compSymDeriv(M); % Contains the symbolic partial derivatives of
                       % the fluxes with respect to the concentrations                      
                 
                                              
%-- COMPUTE THE SAMPLING INTERVAL OF EACH PARAMETER --%
%-- ACCORDING TO THE CONCENTRATIONS OF METABOLITES  --%
[ParValMin,ParValMax,vmax_indeces] = compParInt(M,F1,F2);

eval('default = 1;');

tic

if ~exist('seed','var'); seed = 1; end;
rng(seed);

for c = 1:iterations
    
    %-- SAMPLE/EVALUATE PARAMETERS --%
    for p=1:length(ParID)        
        ParAux = log(ParValMin(p)) + rand(1)*(log(ParValMax(p)) - log(ParValMin(p)));
        ParAux = exp(ParAux);
        eval([ParID{p},' = ParAux;']);
        Parameters(c,p) = ParAux;
    end

    %-------------------------------------------------------------
    %-- DETERMINING THE PARTIAL DERIVATIVES FOR STATE 1 --%
    %--  Assigning concentration values to metabolites  --%
    for i = 1:length(S)
        eval([S{i},' = M.species(i).initialConcentration;']);
    end

    %-- Computing Vmaxs --%
    for j = 1:length(vmax_indeces)
        eval([ParID{vmax_indeces(j)},' = 1;']);
    end
    for j=1:length(R)
        pippo = eval([REQ{j},';']);
        Fluxes1(j);
        Vmax = Fluxes1(j)/pippo;
        eval([ParID{vmax_indeces(j)},' = Vmax;']);
        Parameters(c,vmax_indeces(j)) = Vmax;
    end

    %-- Evaluating numerical value of partial derivatives --%
    for i=1:size(DER,1)
        for j=1:size(DER,2)
            dfodc(j,i) = eval([DER{i,j}]);
        end
    end
    %-------------------------------------------------------%

    % ---- COMPUTING THE REDUCED JACOBIANS ----%
    RedJac1(:,:) = RedSto(:,:)*dfodc(:,:)*Link(:,:);
    
    %---- COMPUTING THE EIGENVALUES ----%
    eigenvalues = eig(RedJac1);
    MaxRealEigen = max(real(eigenvalues));
    MaxRealEigens(c,1) = MaxRealEigen;
    %---- CHECKING FOR STABILITY ----%
    ok = 1;
    if(MaxRealEigen >= 0)
        ok = 0;
    end

    if(ok == 1)
        nOfSS = nOfSS + 1;
        
        %---- COMPUTING AND RECORDING ELASTICITY COEFFICIENTS ----%
        E_rec(:,:,nOfSS) = dfodc .* (nrmlz3(:,:))';
        
        %---- COMPUTING THE CONCENTRATION CONTROL COEFFICIENTS ----%
        CS(:,:) = -(Link*(inv(RedJac1(:,:)))*RedSto);

        %---- COMPUTING THE FLUX CONTROL COEFFICIENTS ----%
        CJ(:,:) = (ID + dfodc(:,:)*CS(:,:))./nrmlz1(:,:);
        CJ_rec(:,:,nOfSS) = CJ; 
        CS_rec(:,:,nOfSS) = CS./nrmlz3;   
    end
    ratio = (nOfSS/c)*100;
    if(~mod(c,10) || c == iterations)
    	fprintf('%d%s%d%s%6.2f%s\n',nOfSS,' -> ',c,' (',ratio,'%)');
    end
end

toc

CJ_rec(:,:,(nOfSS+1):end) = [];
CS_rec(:,:,(nOfSS+1):end) = [];
E_rec(:,:,(nOfSS+1):end) = [];

%==========================================================================
function nrmlz = compute_normalization_matrix(Fluxes)

nrmlz = Fluxes * ((1./Fluxes)');

%==========================================================================
function nrmlz = compute_normalization_matrix2(Fluxes,Conc)

nrmlz = Conc * ((1./Fluxes)');

%==========================================================================
function DER = compSymDeriv(M)

R = {M.reaction.name};
S = {M.species.id};

DER = {}; % This structure will contain the DERIVATIVES
          % of reaction j with respect to metabolite i.
    
% Computation of the derivatives
fprintf('%s', 'Computing symbolic derivatives... ');
for j = 1:length(R)
    for i = 1:length(S)
        if ~(M.species(i).boundaryCondition)
            isitthere = IsSpeciesInReaction(M.species(i),M.reaction(j));
            if isitthere ~= 0
                eval(['syms ', S{i}]);
                DER{i,j} = diff(M.reaction(j).kineticLaw.formula,S{i});
            else
                DER{i,j}='0';
            end
        end
    end
end
fprintf('%s\n', 'Done :-)');


%==========================================================================
function [ParValMin,ParValMax,vmax_indeces] = compParInt(M,F1,F2)

fprintf('%s', 'Evaluating parameter sampling intervals... ');

Conc = [];
S = {M.species.id};
for i=1:length(S)
    Conc(i) = M.species(i).initialConcentration;
end

[ParID,ParVal] = GetAllParameters(M);
ParValMin = ParVal;
ParValMax = ParVal;

count=1;
for p = 1:length(ParID)
    
    par_aux = ParID{p};
    if(par_aux(end-1) == 'v')
        par_aux2 = par_aux(3:end-2);
    else
        par_aux2 = par_aux(3:end-3);
    end
    
    if ((~strcmp(par_aux2,'eq')) && (~strcmp(par_aux2,'max')))
%        if (strcmp(par_aux(2),'a') || strcmp(par_aux(2),'i'))
        if (~strcmp(par_aux2,'NADHNAD'))
%            if (strcmp(par_aux(2),'a'))
%                ParValMin(p) = 1E-16;
%                ParValMax(p) = 1E-16;
%            elseif (strcmp(par_aux(2),'i'))
%                ParValMin(p) = 1E16;
%                ParValMax(p) = 1E16;
%            end
%        else
            for i=1:length(S)
                if(strcmp(par_aux2,S{i}))
                    ParValMin(p) = Conc(i)*F1;
                    ParValMax(p) = Conc(i)*F2;
                    break;
                end
            end
         elseif(strcmp(par_aux2,'NADHNAD'))
             ParValMin(p) = 0.0833*F1;
             ParValMax(p) = 0.0833*F2;
        end
    elseif (strcmp(par_aux2,'max'))
        ParValMin(p) = 1;
        ParValMax(p) = 1;    
        vmax_indeces(count) = p;
        count = count+1;      
    end
end
fprintf('%s\n', 'Done :-)');
